# Supplementary material for: The Hydrogen Bonding in the Hard Domains of the Siloxane Polyurea Copolymer Elastomers
Source: Polymers (Basel). 2024 Aug 28;16(17):2438. doi: 10.3390/polym16172438 (PMC11397959; doi:10.3390/polym16172438)
Supplement: Supplementary file 1 [file polymers-16-02438-s001.zip]

Archive with 1 entries (1 files):
- polymers-3153938-supplementary.pdf
